# Supplementary material for: A new species of Tanna Distant, 1905 from Yunnan, China (Hemiptera, Cicadidae, Cicadinae)
Source: Biodivers Data J. 2024 Jan 25;12:e115715. doi: 10.3897/BDJ.12.e115715 (PMC10835718; doi:10.3897/BDJ.12.e115715)
Supplement: XML Treatment for Tanna fengi [file BDJ.12.e115715-treatment1.xml]

<!DOCTYPE tp:taxon-treatment
  PUBLIC "-//TaxonX//DTD Taxonomic Treatment Publishing DTD v0 20100105//EN" "tax-treatment-NSO.dtd">
<tp:taxon-treatment xmlns:tp="http://www.plazi.org/taxpub"><tp:treatment-meta><mixed-citation publication-type="journal"><person-group><name><surname>Wang</surname><given-names>Cheng-Bin</given-names></name></person-group><article-title>A new species of <italic><tp:taxon-name><tp:taxon-name-part taxon-name-part-type="genus" reg="Tanna">Tanna</tp:taxon-name-part></tp:taxon-name></italic> Distant, 1905 from Yunnan, China (<tp:taxon-name><tp:taxon-name-part taxon-name-part-type="order">Hemiptera</tp:taxon-name-part></tp:taxon-name>, <tp:taxon-name><tp:taxon-name-part taxon-name-part-type="family">Cicadidae</tp:taxon-name-part></tp:taxon-name>, <tp:taxon-name><tp:taxon-name-part taxon-name-part-type="subfamily">Cicadinae</tp:taxon-name-part></tp:taxon-name>)</article-title><source>Biodivers Data J</source><day>25</day><month>01</month><year>2024</year><volume>12</volume><pub-id pub-id-type="doi">10.3897/BDJ.12.e115715</pub-id></mixed-citation></tp:treatment-meta><tp:nomenclature><tp:taxon-name>
            <object-id xmlns:xlink="http://www.w3.org/1999/xlink" content-type="arpha" xlink:type="simple">537F7ADC-ACEF-5C40-9B81-B53007389FF6</object-id>
            <tp:taxon-name-part taxon-name-part-type="genus">Tanna</tp:taxon-name-part>
            <tp:taxon-name-part taxon-name-part-type="species">fengi</tp:taxon-name-part>
            <object-id xmlns:xlink="http://www.w3.org/1999/xlink" content-type="zoobank" xlink:type="simple" object-id-type="ZooBank">811D6E10-BC0C-496C-BF19-9A94370A4C8C</object-id>
          </tp:taxon-name><tp:taxon-authority>Wang</tp:taxon-authority><tp:taxon-status xmlns:xlink="http://www.w3.org/1999/xlink" xlink:type="simple">sp. nov.</tp:taxon-status></tp:nomenclature><tp:treatment-sec sec-type="materials"><title>Materials</title><list list-type="alpha-lower" list-content="occurrences"><list-item><p><bold>Type status:</bold> <named-content xmlns:xlink="http://www.w3.org/1999/xlink" content-type="dwc:typeStatus" xlink:type="simple">Holotype</named-content>. <bold>Occurrence:</bold> recordedBy: <named-content xmlns:xlink="http://www.w3.org/1999/xlink" content-type="dwc:recordedBy" xlink:type="simple">Xue-Zhou Li</named-content>; sex: <named-content xmlns:xlink="http://www.w3.org/1999/xlink" content-type="dwc:sex" xlink:type="simple">male</named-content>; occurrenceID: <named-content xmlns:xlink="http://www.w3.org/1999/xlink" content-type="dwc:occurrenceID" xlink:type="simple">569FDAB6-84AD-5D0E-96EE-8E048C5B0CB9</named-content>; <bold>Taxon:</bold> scientificName: <named-content xmlns:xlink="http://www.w3.org/1999/xlink" content-type="dwc:scientificName" xlink:type="simple"><italic><tp:taxon-name><tp:taxon-name-part taxon-name-part-type="genus" reg="Tanna">Tanna</tp:taxon-name-part><tp:taxon-name-part taxon-name-part-type="species" reg="fengi">fengi</tp:taxon-name-part></tp:taxon-name></italic> Wang</named-content>; <bold>Location:</bold> country: <named-content xmlns:xlink="http://www.w3.org/1999/xlink" content-type="dwc:country" xlink:type="simple">CHINA</named-content>; stateProvince: <named-content xmlns:xlink="http://www.w3.org/1999/xlink" content-type="dwc:stateProvince" xlink:type="simple">Yunnan</named-content>; verbatimLocality: <named-content xmlns:xlink="http://www.w3.org/1999/xlink" content-type="dwc:verbatimLocality" xlink:type="simple">Diqing Prefecture, Weixi County, Weideng Township, Xinhua Village [新化村]</named-content>; <bold>Event:</bold> verbatimEventDate: <named-content xmlns:xlink="http://www.w3.org/1999/xlink" content-type="dwc:verbatimEventDate" xlink:type="simple">28.VII.2022</named-content>; <bold>Record Level:</bold> institutionCode: <named-content xmlns:xlink="http://www.w3.org/1999/xlink" content-type="dwc:institutionCode" xlink:type="simple">MYNU</named-content></p></list-item><list-item><p><bold>Type status:</bold> <named-content xmlns:xlink="http://www.w3.org/1999/xlink" content-type="dwc:typeStatus" xlink:type="simple">Paratype</named-content>. <bold>Occurrence:</bold> recordedBy: <named-content xmlns:xlink="http://www.w3.org/1999/xlink" content-type="dwc:recordedBy" xlink:type="simple">Xue-Zhou Li</named-content>; sex: <named-content xmlns:xlink="http://www.w3.org/1999/xlink" content-type="dwc:sex" xlink:type="simple">3 females</named-content>; occurrenceID: <named-content xmlns:xlink="http://www.w3.org/1999/xlink" content-type="dwc:occurrenceID" xlink:type="simple">ADCCBA98-CDD4-5715-A81B-0747F90C4576</named-content>; <bold>Taxon:</bold> scientificName: <named-content xmlns:xlink="http://www.w3.org/1999/xlink" content-type="dwc:scientificName" xlink:type="simple"><italic><tp:taxon-name><tp:taxon-name-part taxon-name-part-type="genus" reg="Tanna">Tanna</tp:taxon-name-part><tp:taxon-name-part taxon-name-part-type="species" reg="fengi">fengi</tp:taxon-name-part></tp:taxon-name></italic> Wang</named-content>; <bold>Location:</bold> country: <named-content xmlns:xlink="http://www.w3.org/1999/xlink" content-type="dwc:country" xlink:type="simple">CHINA</named-content>; stateProvince: <named-content xmlns:xlink="http://www.w3.org/1999/xlink" content-type="dwc:stateProvince" xlink:type="simple">Yunnan</named-content>; verbatimLocality: <named-content xmlns:xlink="http://www.w3.org/1999/xlink" content-type="dwc:verbatimLocality" xlink:type="simple">Diqing Prefecture, Weixi County, Weideng Township, Xinhua Village [新化村]</named-content>; <bold>Event:</bold> verbatimEventDate: <named-content xmlns:xlink="http://www.w3.org/1999/xlink" content-type="dwc:verbatimEventDate" xlink:type="simple">28.VII.2022</named-content>; <bold>Record Level:</bold> institutionCode: <named-content xmlns:xlink="http://www.w3.org/1999/xlink" content-type="dwc:institutionCode" xlink:type="simple">MYNU</named-content></p></list-item><list-item><p><bold>Type status:</bold> <named-content xmlns:xlink="http://www.w3.org/1999/xlink" content-type="dwc:typeStatus" xlink:type="simple">Paratype</named-content>. <bold>Occurrence:</bold> recordedBy: <named-content xmlns:xlink="http://www.w3.org/1999/xlink" content-type="dwc:recordedBy" xlink:type="simple">Xue-Zhou Li</named-content>; sex: <named-content xmlns:xlink="http://www.w3.org/1999/xlink" content-type="dwc:sex" xlink:type="simple">5 males, 5 females</named-content>; occurrenceID: <named-content xmlns:xlink="http://www.w3.org/1999/xlink" content-type="dwc:occurrenceID" xlink:type="simple">F4AA317F-48D1-5E46-B7EC-054A1470276C</named-content>; <bold>Taxon:</bold> scientificName: <named-content xmlns:xlink="http://www.w3.org/1999/xlink" content-type="dwc:scientificName" xlink:type="simple"><italic><tp:taxon-name><tp:taxon-name-part taxon-name-part-type="genus" reg="Tanna">Tanna</tp:taxon-name-part><tp:taxon-name-part taxon-name-part-type="species" reg="fengi">fengi</tp:taxon-name-part></tp:taxon-name></italic> Wang</named-content>; <bold>Location:</bold> country: <named-content xmlns:xlink="http://www.w3.org/1999/xlink" content-type="dwc:country" xlink:type="simple">CHINA</named-content>; stateProvince: <named-content xmlns:xlink="http://www.w3.org/1999/xlink" content-type="dwc:stateProvince" xlink:type="simple">Yunnan</named-content>; verbatimLocality: <named-content xmlns:xlink="http://www.w3.org/1999/xlink" content-type="dwc:verbatimLocality" xlink:type="simple">Diqing Prefecture, Weixi County, Weideng Township, Xinhua Village [新化村]</named-content>; <bold>Event:</bold> verbatimEventDate: <named-content xmlns:xlink="http://www.w3.org/1999/xlink" content-type="dwc:verbatimEventDate" xlink:type="simple">28.VII.2022</named-content>; <bold>Record Level:</bold> collectionCode: <named-content xmlns:xlink="http://www.w3.org/1999/xlink" content-type="dwc:collectionCode" xlink:type="simple">cLFW</named-content></p></list-item></list></tp:treatment-sec><tp:treatment-sec sec-type="Description"><title>Description</title><p><bold>Male</bold> (Fig. <xref ref-type="fig" rid="F10847928">1</xref>A, B). Measurements (mm, n = 6). Body 33.8–36.1 long. Lengths of different body parts: head (2.3–2.7), pronotum (4.0–4.6), mesonotum (7.5–8.0), forewing (34.6–35.9), abdomen (20.0–20.8); width: head (8.5–8.8), pronotum (10.8–11.2), mesonotum (7.7–8.2), forewing (12.9–13.5). Ratios of different body parts: (pronotal length)/(head length) = 1.8; (mesonotal length excluding cruciform elevation)/(pronotal length) = 1.5; (abdominal length)/(head + pronotal + mesonotal length) = 1.5; (head width)/(pronotal width) = 0.8; (head width)/(mesonotal width) = 1.1; (abdominal tergite III width)/(mesonotal width) = 1.6; (forewing length)/(forewing width) = 2.7.</p><p>Head with bottom colour fuscous, with following blackish markings occupying most of head: median fascia enclosing three ocelli, not reaching frontoclypeal suture anteriorly and confluent with posterior fascia posteriorly, with anterior part inverted subtriangular, diverging into two slender stripes at each lateral angle, of which anterior one extending on to and occupying most of supra-antennal plate and posterior one extending longitudinally to lateral ocellus; lateral fasciae rather large, between median fascia and eyes; posterior fascia narrow, along entire posterior margin of head. Compound eyes greyish, protruding. Ocelli brownish. Distance between lateral ocellus and corresponding eye about 2.2 times as wide as distance between lateral ocelli. Antennae fuscous to blackish. Postclypeus distinctly swollen; mostly blackish, with a brownish longitudinal fascia at middle of basal part and brownish between transverse grooves. Anteclypeus mostly blackish, vaguely tinged fuscous near centre and with a brownish spot at base. Genae brownish. Lorum almost entirely blackish. Rostrum brownish, except blackish at apex, reaching posterior margin of abdominal sternite I.</p><p>Thorax. Pronotum fuscous at pronotal disc while brownish at pronotal collar, without markings along paramedian and lateral fissures, but with following blackish markings (except brownish median fascia): median fascia slender, roundly dilated at posterior end, far away from anterior margin of pronotum and posteriorly approaching ambient fissure; submedian fasciae long, enclosing median fascia, strongly broadened at both anterior and posterior ends; marginal fasciae relatively wide, along lateral margins of pronotal collar and confluent with front corner spots; front and back corner spots situated before and after hind corners of pronotal collar, respectively; posterior fascia very narrow, along middle part of posterior margin of pronotal collar. Pronotal collar short, ampliate posterolaterally, with lateral margins sinuate, but not dentate; hind corners widely rounded; surface transversely grooved. Mesonotum fuscous, with following blackish markings: median fascia long, relatively slender, somewhat widened posteriorly, reaching anterior margin of cruciform elevation, with posterior part extending laterally to enclose scutal depressions and then curved anteriorly with triangular apices; paramedian fasciae rather wide, occupying most of submedian sigillae, medially curved to join median fascia; accessory fasciae short, slender, between paramedian and lateral fasciae, confluent with lateral fasciae posteriorly; lateral fasciae wide, along medial margins of lateral sigillae, with posterior ends bent laterally and confluent with marginal fasciae; marginal fasciae wide, along lateral margins of mesonotum. Cruciform elevation brown, fuscous to blackish in apical parts of anterior arms. Wing grooves brown. Thoracic sternites brownish, except blackish at katepisterna II.</p><p>Legs mostly brownish to brown; femora fuscous to blackish at base; tibiae blackish at base; tarsi fuscous distally. Profemur (Fig. <xref ref-type="fig" rid="F10847928">1</xref>E) with three spines: primary spine long, slender and digitiform, obliquely inserted; secondary spine stout, subtrianglular; subapical spine rather small, subtrianglular. Meracanthi mostly blackish.</p><p>Wings hyaline. Venation generally fuscous to brownish, more or less lighter apically; R+Sc veins blackish-brown basally. Forewing with 8 apical cells; ulnar cell 3 about 3.0 times as long as apical cell 5; RA<sub>2</sub> vein with longitudinal portion about 1.7 times as long as basal portion; infuscations distinctly present on r, r-m and m crossveins, slightly on m-cu crossvein and rather inconspicuously on apices of longitudinal veins of apical cells (cannot be seen in photos); nodal line absent; basal cell slightly infuscated; basal membrane brownish. Hindwing with 6 apical cells; jugum and longitudinal margins of vannus brownish.</p><p>Abdomen cylindrical, fuscous on dorsum and brownish on venter, with posterior margin of each tergite narrowly blackish, without distinct white pollinosity. Timbal cover scale-like, mostly brown and tinged blackish at medial base, concealing timbal in dorsal view. Operculum mostly brownish, widely blackish along outer margin; scale-like, longer than wide, with medial margin barely emarginate in basal half; apex rounded, extending beyond posterior margin of abdominal sternite II; widely separated from each other with gap as wide as one of them. Abdominal tergites I–III much wider than mesonotum, tergite III 1.6 times as wide as mesonotum. Abdominal sternite III with paired fuscous tubercles near posterolateral corners, protruding posterolaterally; sternite IV with smaller paired brown tubercles around middle of lateral margins, protruding posterolaterally; sternite VII wider than long, gently emarginate in middle of posterior margin; sternite VIII (Fig. <xref ref-type="fig" rid="F10847932">2</xref>A–C) oblong, constricting in posterior part, with posterior margin nearly truncate; surface gently convex ventrally; anterolateral apodemes almost absent.</p><p>Male genitalia. Pygofer 5.0 mm long and 2.8 mm wide, elliptical in ventral and dorsal views (Fig. <xref ref-type="fig" rid="F10847932">2</xref>D, G); anal styles relatively small, less sclerotised, densely covered with short setae apically (Fig. <xref ref-type="fig" rid="F10847932">2</xref>F); dorsal beak lightly sclerotised, widely subtriangular in dorsal view (Fig. <xref ref-type="fig" rid="F10847932">2</xref>G); basal lobes short, dentiform in ventral view (Fig. <xref ref-type="fig" rid="F10847932">2</xref>D) and tuberculate in ventrolateral view (Fig. <xref ref-type="fig" rid="F10847932">2</xref>E), abutting to upper lobes; upper lobes longer than basal lobes, digitiform, abutting to side of pygofer (Fig. <xref ref-type="fig" rid="F10847932">2</xref>D–F); distal shoulders round in ventral view (Fig. <xref ref-type="fig" rid="F10847932">2</xref>D) and obliquely truncate in lateral view (Fig. <xref ref-type="fig" rid="F10847932">2</xref>F). Uncus simple, not bifurcate, slender in apical part and gently bent inwards in lateral view (Fig. <xref ref-type="fig" rid="F10847932">2</xref>F); apex widely truncate, but emarginate medially (Fig. <xref ref-type="fig" rid="F10847932">2</xref>H). Aedeagus thick, slightly narrower than apical part of uncus (Fig. <xref ref-type="fig" rid="F10847932">2</xref>I), with apical third strongly curved ventrally in lateral view (Fig. <xref ref-type="fig" rid="F10847932">2</xref>J); dorsal surface of apex with an inverted long triangular membranous area (Fig. <xref ref-type="fig" rid="F10847932">2</xref>K).</p><p><bold>Female</bold> (Fig. <xref ref-type="fig" rid="F10847928">1</xref>C, D). Measurements (mm, n = 8). Body 24.3–26.1 long. Length of different body parts: head (1.8–2.2), pronotum (3.8–4.1), mesonotum (7.6–8.0), forewing (39.4–40.2), abdomen (11.1–11.8); width: head (8.2–8.3), pronotum (10.0–10.3), mesonotum (7.6–7.9), forewing (12.4–12.8). Ratios of different body parts: (pronotal length)/(head length) = 1.7; (mesonotal length excluding cruciform elevation)/(pronotal length) = 1.5; (abdominal length)/(head + pronotal + mesonotal length) = 0.8; (head width)/(pronotal width) = 0.8; (head width)/(mesonotal width) = 1.1; (abdominal tergite III width)/(mesonotal width) = 1.4; (forewing length)/(forewing width) = 3.2.</p><p>Rostrum almost reaching middle level of abdominal sternite IV; forewing much more slender, length-width ratio 3.2 compared with 2.7 in male; abdomen considerably short, gradually narrowed in about apical half; operculum small, almost as long as wide, reaching posterior margin of abdominal sternite II; abdominal tergite III 1.4 times as wide as mesonotum; abdominal sternite VII (Fig. <xref ref-type="fig" rid="F11099466">3</xref>B) subtriangularly incised at middle of posterior margin and slightly protruded beside incision; ovipositor sheath blackish, not extending beyond dorsal beak; dorsal beak small, sharp, as long as anal styles.</p></tp:treatment-sec><tp:treatment-sec sec-type="Diagnosis"><title>Diagnosis</title><p><xref ref-type="bibr" rid="B10847070">Lee and Emery (2020)</xref> (p. 112) stated that: "This species [<italic><tp:taxon-name><tp:taxon-name-part taxon-name-part-type="genus" reg="Tanna">T.</tp:taxon-name-part><tp:taxon-name-part taxon-name-part-type="species" reg="crassa">crassa</tp:taxon-name-part></tp:taxon-name></italic>] is similar to <italic><tp:taxon-name><tp:taxon-name-part taxon-name-part-type="genus" reg="Tanna">T.</tp:taxon-name-part><tp:taxon-name-part taxon-name-part-type="species" reg="abdominalis">abdominalis</tp:taxon-name-part></tp:taxon-name></italic> (Kato, 1938) as both species...have very wide male abdomens that are much wider than their heads and mesonota, which are not seen in any other true <italic><tp:taxon-name><tp:taxon-name-part taxon-name-part-type="genus" reg="Tanna">Tanna</tp:taxon-name-part></tp:taxon-name></italic> species."; likewise, <italic><tp:taxon-name><tp:taxon-name-part taxon-name-part-type="genus" reg="Tanna">Tanna</tp:taxon-name-part><tp:taxon-name-part taxon-name-part-type="species" reg="fengi">fengi</tp:taxon-name-part></tp:taxon-name></italic> Wang <bold>sp. nov.</bold> has a considerably wide male abdomen, which is 1.6 times as wide as mesonotum and 1.5 times as wide as head. The new species is easily distinguished from the above two closely-related species by the combination of the following characters (base on males): body length &lt; 37.0 mm (body length also &lt; 37.0 mm in <italic><tp:taxon-name><tp:taxon-name-part taxon-name-part-type="genus" reg="Tanna">T.</tp:taxon-name-part><tp:taxon-name-part taxon-name-part-type="species" reg="crassa">crassa</tp:taxon-name-part></tp:taxon-name></italic>, but &gt; 42.0 mm in <italic><tp:taxon-name><tp:taxon-name-part taxon-name-part-type="genus" reg="Tanna">T.</tp:taxon-name-part><tp:taxon-name-part taxon-name-part-type="species" reg="abdominalis">abdominalis</tp:taxon-name-part></tp:taxon-name></italic>); head with blackish markings occupying most of head (head green to greenish-ochraceous or brown with normal blackish markings in both <italic><tp:taxon-name><tp:taxon-name-part taxon-name-part-type="genus" reg="Tanna">T.</tp:taxon-name-part><tp:taxon-name-part taxon-name-part-type="species" reg="abdominalis">abdominalis</tp:taxon-name-part></tp:taxon-name> and <tp:taxon-name><tp:taxon-name-part taxon-name-part-type="genus" reg="Tanna">T.</tp:taxon-name-part><tp:taxon-name-part taxon-name-part-type="species" reg="crassa">crassa</tp:taxon-name-part></tp:taxon-name></italic>); rostrum relatively longer, reaching posterior margin of abdominal sternite I (rostrum relatively shorter, extending beyond posterior margin of hind coxae in both <italic><tp:taxon-name><tp:taxon-name-part taxon-name-part-type="genus" reg="Tanna">T.</tp:taxon-name-part><tp:taxon-name-part taxon-name-part-type="species" reg="abdominalis">abdominalis</tp:taxon-name-part></tp:taxon-name> and <tp:taxon-name><tp:taxon-name-part taxon-name-part-type="genus" reg="Tanna">T.</tp:taxon-name-part><tp:taxon-name-part taxon-name-part-type="species" reg="crassa">crassa</tp:taxon-name-part></tp:taxon-name></italic>); pronotum bicoloured, fuscous at pronotal disc, while brownish at pronotal collar (pronotum bicoloured, brown at pronotal disc, while light green or greenish-ochraceous at pronotal collar in <italic><tp:taxon-name><tp:taxon-name-part taxon-name-part-type="genus" reg="Tanna">T.</tp:taxon-name-part><tp:taxon-name-part taxon-name-part-type="species" reg="abdominalis">abdominalis</tp:taxon-name-part></tp:taxon-name></italic>; pronotum unicoloured, both brown at pronotal disc and collar in <italic><tp:taxon-name><tp:taxon-name-part taxon-name-part-type="genus" reg="Tanna">T.</tp:taxon-name-part><tp:taxon-name-part taxon-name-part-type="species" reg="crassa">crassa</tp:taxon-name-part></tp:taxon-name></italic>); infuscations distinctly present on r, r-m and m crossveins, slightly on m-cu crossvein and rather inconspicuously on apices of longitudinal veins of apical cells (infuscations distinctly present on r, r-m, m and m-cu crossveins, as well as on apices of longitudinal veins of apical cells in both <italic><tp:taxon-name><tp:taxon-name-part taxon-name-part-type="genus" reg="Tanna">T.</tp:taxon-name-part><tp:taxon-name-part taxon-name-part-type="species" reg="abdominalis">abdominalis</tp:taxon-name-part></tp:taxon-name> and <tp:taxon-name><tp:taxon-name-part taxon-name-part-type="genus" reg="Tanna">T.</tp:taxon-name-part><tp:taxon-name-part taxon-name-part-type="species" reg="crassa">crassa</tp:taxon-name-part></tp:taxon-name></italic>); abdominal tergite VIII without white pollinosity (abdominal tergite VIII almost entirely covered with white pollinosity in both <italic><tp:taxon-name><tp:taxon-name-part taxon-name-part-type="genus" reg="Tanna">T.</tp:taxon-name-part><tp:taxon-name-part taxon-name-part-type="species" reg="abdominalis">abdominalis</tp:taxon-name-part></tp:taxon-name> and <tp:taxon-name><tp:taxon-name-part taxon-name-part-type="genus" reg="Tanna">T.</tp:taxon-name-part><tp:taxon-name-part taxon-name-part-type="species" reg="crassa">crassa</tp:taxon-name-part></tp:taxon-name></italic>); sternite III with paired tubercles and IV with smaller pair (only sternite III with paired tubercles in both <italic><tp:taxon-name><tp:taxon-name-part taxon-name-part-type="genus" reg="Tanna">T.</tp:taxon-name-part><tp:taxon-name-part taxon-name-part-type="species" reg="abdominalis">abdominalis</tp:taxon-name-part></tp:taxon-name> and <tp:taxon-name><tp:taxon-name-part taxon-name-part-type="genus" reg="Tanna">T.</tp:taxon-name-part><tp:taxon-name-part taxon-name-part-type="species" reg="crassa">crassa</tp:taxon-name-part></tp:taxon-name></italic>).</p></tp:treatment-sec><tp:treatment-sec sec-type="Etymology"><title>Etymology</title><p>The new species is dedicated to Mr. Lei Feng (Weifang, China), a Chinese amateur devoted to cicadas, for his help to my taxonomic study on <tp:taxon-name><tp:taxon-name-part taxon-name-part-type="family">Cicadidae</tp:taxon-name-part></tp:taxon-name>. The name is a noun in the genitive case. “冯氏螗蝉” is proposed for the Chinese common name of this new species.</p></tp:treatment-sec><tp:treatment-sec sec-type="Distribution"><title>Distribution</title><p>China (Yunnan).</p></tp:treatment-sec><tp:treatment-sec><!--Section generated to contain objects referenced in tp:taxon-treatment.--><fig id="F10847928" position="float" orientation="portrait"><object-id xmlns:xlink="http://www.w3.org/1999/xlink" content-type="arpha" xlink:type="simple">BE2C8DCA-19FA-5DF8-8586-A4650B5A6616</object-id><object-id xmlns:xlink="http://www.w3.org/1999/xlink" content-type="doi" xlink:type="simple">10.3897/BDJ.12.e115715.figure1</object-id><label>Figure 1.</label><caption><p><italic><tp:taxon-name><tp:taxon-name-part taxon-name-part-type="genus" reg="Tanna">Tanna</tp:taxon-name-part><tp:taxon-name-part taxon-name-part-type="species" reg="fengi">fengi</tp:taxon-name-part></tp:taxon-name></italic> Wang <bold>sp. nov.</bold>: <bold>A, B</bold> habitus, holotype, ♂; <bold>C, D</bold> habitus, paratype, ♀; <bold>E</bold> fore femur, holotype, ♂. <bold>A, C</bold> dorsal views; <bold>B, D</bold> ventral views; <bold>E</bold> lateral view.</p><p>Abbreviations: psp: primary spine; sasp: subapical spine; ssp: secondary spine. Scale bar: a for A–D; b for E.</p></caption><graphic xmlns:xlink="http://www.w3.org/1999/xlink" xlink:href="bdj-12-e115715-g001.jpg" position="float" id="oo_970127.jpg" orientation="portrait" xlink:type="simple"><uri content-type="original_file" xlink:type="simple">https://binary.pensoft.net/fig/970127</uri></graphic></fig><fig id="F10847932" position="float" orientation="portrait"><object-id xmlns:xlink="http://www.w3.org/1999/xlink" content-type="arpha" xlink:type="simple">198550D0-CFCF-592F-A227-0645051BF4D3</object-id><object-id xmlns:xlink="http://www.w3.org/1999/xlink" content-type="doi" xlink:type="simple">10.3897/BDJ.12.e115715.figure2</object-id><label>Figure 2.</label><caption><p><italic><tp:taxon-name><tp:taxon-name-part taxon-name-part-type="genus" reg="Tanna">Tanna</tp:taxon-name-part><tp:taxon-name-part taxon-name-part-type="species" reg="fengi">fengi</tp:taxon-name-part></tp:taxon-name></italic> Wang <bold>sp. nov.</bold>, holotype, ♂: <bold>A–C</bold> abdominal sternite VIII; <bold>D–H</bold> pygofer; <bold>I–K</bold> aedeagus. <bold>A, D</bold> ventral views; <bold>B, E</bold> ventrolateral views; <bold>C, F, J</bold> lateral views; <bold>G, I</bold> dorsal views; <bold>H, K</bold> apical views.</p><p>Abbreviations: aed: aedeagus; as: anal styles; bl: basal lobe; db: dorsal beak; ds: distal shoulder; ul: upper lobe; un: uncus.</p></caption><graphic xmlns:xlink="http://www.w3.org/1999/xlink" xlink:href="bdj-12-e115715-g002.jpg" position="float" id="oo_970128.jpg" orientation="portrait" xlink:type="simple"><uri content-type="original_file" xlink:type="simple">https://binary.pensoft.net/fig/970128</uri></graphic></fig><fig id="F11099466" position="float" orientation="portrait"><object-id xmlns:xlink="http://www.w3.org/1999/xlink" content-type="arpha" xlink:type="simple">625B53C0-F25D-544D-827A-A4BE070D9418</object-id><object-id xmlns:xlink="http://www.w3.org/1999/xlink" content-type="doi" xlink:type="simple">10.3897/BDJ.12.e115715.figure3</object-id><label>Figure 3.</label><caption><p>Female terminalia of <italic><tp:taxon-name><tp:taxon-name-part taxon-name-part-type="genus" reg="Tanna">Tanna</tp:taxon-name-part><tp:taxon-name-part taxon-name-part-type="species" reg="fengi">fengi</tp:taxon-name-part></tp:taxon-name></italic> Wang <bold>sp. nov.</bold>, paratype: <bold>A</bold> dorsal view; <bold>B</bold> ventral view; <bold>C</bold> lateral view.</p><p>Abbreviations: as: anal styles; db: dorsal beak; stVII: sternite VII; os: ovipositor sheath.</p></caption><graphic xmlns:xlink="http://www.w3.org/1999/xlink" xlink:href="bdj-12-e115715-g003.jpg" position="float" id="oo_971542.jpg" orientation="portrait" xlink:type="simple"><uri content-type="original_file" xlink:type="simple">https://binary.pensoft.net/fig/971542</uri></graphic></fig></tp:treatment-sec><ref-list><ref id="B10847070"><element-citation xmlns:xlink="http://www.w3.org/1999/xlink" publication-type="article" xlink:type="simple"><person-group person-group-type="author"><name name-style="western"><surname>Lee</surname><given-names>Y. J.</given-names></name><name name-style="western"><surname>Emery</surname><given-names>D. L.</given-names></name></person-group><year>2020</year><article-title>A new species of the genus <italic><tp:taxon-name><tp:taxon-name-part taxon-name-part-type="genus" reg="Tanna">Tanna</tp:taxon-name-part></tp:taxon-name></italic> Distant (<tp:taxon-name><tp:taxon-name-part taxon-name-part-type="order">Hemiptera</tp:taxon-name-part></tp:taxon-name>: <tp:taxon-name><tp:taxon-name-part taxon-name-part-type="family">Cicadidae</tp:taxon-name-part></tp:taxon-name>: <tp:taxon-name><tp:taxon-name-part taxon-name-part-type="subfamily">Cicadinae</tp:taxon-name-part></tp:taxon-name>: <tp:taxon-name><tp:taxon-name-part taxon-name-part-type="tribe">Leptopsaltriini</tp:taxon-name-part></tp:taxon-name>) from Vietnam, with notes on taxonomic changes in <italic><tp:taxon-name><tp:taxon-name-part taxon-name-part-type="genus" reg="Tanna">Tanna</tp:taxon-name-part></tp:taxon-name></italic></article-title><source>Journal of Asia-Pacific Biodiversity</source><volume>13</volume><issue>1</issue><fpage>110</fpage><lpage>114</lpage><pub-id pub-id-type="doi">10.1016/j.japb.2019.09.007</pub-id></element-citation></ref></ref-list></tp:taxon-treatment>
